# Supplementary material for: Effects of GLP-1 Receptor Agonists on Breast Reconstruction Outcomes: A Large-Database Retrospective Study
Source: J Clin Med. 2026 Jun 28;15(13):5042. doi: 10.3390/jcm15135042 (PMC13362899; doi:10.3390/jcm15135042)
Supplement: Supplementary file 1 [file jcm-15-05042-s001.zip]

Archive with 1 entries (1 files):
- jcm-4367076-supplementary.pdf
